# Supplementary material for: DNA damage independent inhibition of NF-κB transcription by anthracyclines
Source: eLife. 2022 Dec 7;11:e77443. doi: 10.7554/eLife.77443 (PMC9771368; doi:10.7554/eLife.77443)
Supplement: Figure 2—figure supplement 2—source data 2. [file elife-77443-fig2-figsupp2-data2.zip]

Archive with 1 entries (1 files):
- Figure2-figure supplement2 - source data2.png
